# Supplementary material for: The discriminatory power of the T cell receptor
Source: eLife. 2021 May 25;10:e67092. doi: 10.7554/eLife.67092 (PMC8219380; doi:10.7554/eLife.67092)
Supplement: Figure 1—source data 1. [file elife-67092-fig1-data1.zip]

Archive with 51 entries (47 files):
- Figure 1 - source data 1/
- Figure 1 - source data 1/Equilibrium data/
- Figure 1 - source data 1/Equilibrium data/1G4/
- Figure 1 - source data 1/Equilibrium data/1G4/180705c1 1G4wt.csv
- Figure 1 - source data 1/Equilibrium data/1G4/180712c2 1G4wt.csv
- Figure 1 - source data 1/Equilibrium data/1G4/180807c2 1G4wt.csv
- Figure 1 - source data 1/Equilibrium data/1G4/180808c1 1G4wt.csv
- Figure 1 - source data 1/Equilibrium data/1G4/180808c2 1G4wt.csv
- Figure 1 - source data 1/Equilibrium data/1G4/180817c1 1G4wt.csv
- Figure 1 - source data 1/Equilibrium data/1G4/180820c1b2 1G4wt.csv
- Figure 1 - source data 1/Equilibrium data/1G4/180912c1 1G4wt.csv
- Figure 1 - source data 1/Equilibrium data/1G4/180912c2 1G4wt.csv
- Figure 1 - source data 1/Equilibrium data/1G4/181009c1 1G4wt.csv
- Figure 1 - source data 1/Equilibrium data/1G4/181010c1 1G4wt.csv
- Figure 1 - source data 1/Equilibrium data/1G4/181011c1 1G4wt.csv
- Figure 1 - source data 1/Equilibrium data/1G4/181027c2 1G4wt.csv
- Figure 1 - source data 1/Equilibrium data/1G4/181028c1 1G4wt.csv
- Figure 1 - source data 1/Equilibrium data/1G4/181029c1 1G4wt.csv
- Figure 1 - source data 1/Equilibrium data/1G4/181030c2 1G4wt.csv
- Figure 1 - source data 1/Equilibrium data/1G4/181105c1 1G4wt.csv
- Figure 1 - source data 1/Equilibrium data/1G4/181114c1 1G4wt.csv
- Figure 1 - source data 1/Equilibrium data/1G4/190124c1 1G4wt.csv
- Figure 1 - source data 1/Equilibrium data/1G4/190401c1 1G4wt.csv
- Figure 1 - source data 1/Equilibrium data/1G4/190401c2 1G4wt.csv
- Figure 1 - source data 1/Equilibrium data/1G4/190425c2b4 1G4wt.csv
- Figure 1 - source data 1/Equilibrium data/1G4/200623c1 1G4wt.csv
- Figure 1 - source data 1/Equilibrium data/1G4/200630c1 1G4wt.csv
- Figure 1 - source data 1/Equilibrium data/1G4/200707c1 1G4wt.csv
- Figure 1 - source data 1/Equilibrium data/A6/
- Figure 1 - source data 1/Equilibrium data/A6/180910c1 A6wt.csv
- Figure 1 - source data 1/Equilibrium data/A6/180919c1 A6wt.csv
- Figure 1 - source data 1/Equilibrium data/A6/180920c2 A6wt.csv
- Figure 1 - source data 1/Equilibrium data/A6/180920c3 A6wt.csv
- Figure 1 - source data 1/Equilibrium data/A6/180920c4 A6wt.csv
- Figure 1 - source data 1/Equilibrium data/A6/181009c2 A6wt.csv
- Figure 1 - source data 1/Equilibrium data/A6/181027c1 A6wt.csv
- Figure 1 - source data 1/Equilibrium data/A6/181114c1 A6wt.csv
- Figure 1 - source data 1/Equilibrium data/A6/181115c1 A6wt.csv
- Figure 1 - source data 1/Equilibrium data/A6/181115c2 A6wt.csv
- Figure 1 - source data 1/Equilibrium data/A6/181119c1 A6wt.csv
- Figure 1 - source data 1/Equilibrium data/A6/181206c1 A6wt.csv
- Figure 1 - source data 1/Equilibrium data/A6/181211c1 A6wt.csv
- Figure 1 - source data 1/Equilibrium data/A6/190115c1 A6wt.csv
- Figure 1 - source data 1/Equilibrium data/A6/190124c2 A6wt.csv
- Figure 1 - source data 1/Equilibrium data/A6/190125c1 A6wt.csv
- Figure 1 - source data 1/Equilibrium data/A6/190125c2 A6wt.csv
- Figure 1 - source data 1/Equilibrium data/A6/190207c1 A6wt.csv
- Figure 1 - source data 1/Equilibrium data/A6/190207c2 A6wt.csv
- Figure 1 - source data 1/Equilibrium data/A6/190801c1 A6wt.csv
- Figure 1 - source data 1/Equilibrium data/A6/200619c1 A6wt.csv
- Figure 1 - source data 1/Overview SPR experiments.xlsx
