# Supplementary material for: The discriminatory power of the T cell receptor
Source: eLife. 2021 May 25;10:e67092. doi: 10.7554/eLife.67092 (PMC8219380; doi:10.7554/eLife.67092)
Supplement: Figure 1—source data 1. [file elife-67092-fig1-data1.zip › Figure 1 - source data 1/Equilibrium data/1G4/180705c1 1G4wt.csv]

	FC4
	NYE 3Y
0.42	10.4
0.85	29.9
1.69	58.1
3.38	103.2
7.48	180.6
15	226.4
30.2	379.8
61.4	555.4
W6/32 binding (RU)
