# Supplementary material for: The discriminatory power of the T cell receptor
Source: eLife. 2021 May 25;10:e67092. doi: 10.7554/eLife.67092 (PMC8219380; doi:10.7554/eLife.67092)
Supplement: Figure 1—source data 1. [file elife-67092-fig1-data1.zip › Figure 1 - source data 1/Equilibrium data/1G4/180912c1 1G4wt.csv]

	FC4
	NYE 4D
0.540827987	10.54
1.081655975	19.14
2.443908897	35.94
4.887817793	68.625
9.956665875	126.625
19.58295147	228.21
40.12536347	391.51
79.67143003	626.33
0.540827987	10.03
W6/32 binding (RU)	406.7
