# Supplementary material for: The discriminatory power of the T cell receptor
Source: eLife. 2021 May 25;10:e67092. doi: 10.7554/eLife.67092 (PMC8219380; doi:10.7554/eLife.67092)
Supplement: Figure 1—source data 1. [file elife-67092-fig1-data1.zip › Figure 1 - source data 1/Equilibrium data/1G4/181011c1 1G4wt.csv]

	FC3	FC4
	NYE 5Y	NYE 5F
0.22	-0.25	-0.82
0.44	0.71	0.17
0.91	1.81	0.6
1.72	3.74	-0.03
3.39	7.42	1.72
6.54	14.155	3.36
13.08	28.475	6.59
26.75	54.81	12.62
0.22	0.08	-0.36
W6/32 binding (RU)	152.1	185
