# Supplementary material for: The discriminatory power of the T cell receptor
Source: eLife. 2021 May 25;10:e67092. doi: 10.7554/eLife.67092 (PMC8219380; doi:10.7554/eLife.67092)
Supplement: Figure 1—source data 1. [file elife-67092-fig1-data1.zip › Figure 1 - source data 1/Equilibrium data/1G4/181114c1 1G4wt.csv]

	FC2
	NYE 5F
2.58420737	2.765
4.245160268	4.115
6.625708564	6.045
10.48617947	8.9
16.47466142	12.98
25.06816922	19.69
39.46573436	28.88
58.06999084	43.01
2.58420737	2.72
W6/32 binding (RU)	184
