# Supplementary material for: The discriminatory power of the T cell receptor
Source: eLife. 2021 May 25;10:e67092. doi: 10.7554/eLife.67092 (PMC8219380; doi:10.7554/eLife.67092)
Supplement: Figure 1—source data 1. [file elife-67092-fig1-data1.zip › Figure 1 - source data 1/Equilibrium data/1G4/190124c1 1G4wt.csv]

	FC4
	NYE 9V
3.280433842	315.645
5.383105433	398.815
7.896108505	488.375
12.50069313	578.905
17.93924876	662.545
26.89556509	741.84
40.04391656	808.49
57.47302348	835.785
3.280433842	297.915
W6/32 binding (RU)	136.2
