# Supplementary material for: The discriminatory power of the T cell receptor
Source: eLife. 2021 May 25;10:e67092. doi: 10.7554/eLife.67092 (PMC8219380; doi:10.7554/eLife.67092)
Supplement: Figure 1—source data 1. [file elife-67092-fig1-data1.zip › Figure 1 - source data 1/Equilibrium data/1G4/190401c1 1G4wt.csv]

	FC4
	NYE 5F
0.966701741	0.84
1.555955331	1.37
2.391862689	1.6
3.38074064	2.88
5.100528382	4.74
7.512756978	6.775
11.15372866	11.165
16.58237444	16.05
0.966701741	2.183
W6/32 binding (RU)	218.6
