# Supplementary material for: The discriminatory power of the T cell receptor
Source: eLife. 2021 May 25;10:e67092. doi: 10.7554/eLife.67092 (PMC8219380; doi:10.7554/eLife.67092)
Supplement: Figure 1—source data 1. [file elife-67092-fig1-data1.zip › Figure 1 - source data 1/Equilibrium data/1G4/190401c2 1G4wt.csv]

	FC3
	NYE 5F
0.914253771	1.4
1.389328135	1.67
2.111265741	2.48
3.158978537	3.45
4.738467805	4.79
7.440344863	6.69
11.13675707	8.68
17.093785	8.475
0.914253771	1.525
W6/32 binding (RU)	256.1
