# Supplementary material for: The discriminatory power of the T cell receptor
Source: eLife. 2021 May 25;10:e67092. doi: 10.7554/eLife.67092 (PMC8219380; doi:10.7554/eLife.67092)
Supplement: Figure 1—source data 1. [file elife-67092-fig1-data1.zip › Figure 1 - source data 1/Equilibrium data/1G4/190425c2b4 1G4wt.csv]

	FC2
	NYE 5F
1.498025638	2.03
1.896292273	2.01
2.674722515	2.88
5.516898046	4.11
7.148433522	5.52
11.30534152	8.185
17.15827704	11.905
27.15906905	17.665
1.498025638	1.645
W6/32 binding (RU)	251.3
