# Supplementary material for: The discriminatory power of the T cell receptor
Source: eLife. 2021 May 25;10:e67092. doi: 10.7554/eLife.67092 (PMC8219380; doi:10.7554/eLife.67092)
Supplement: Figure 1—source data 1. [file elife-67092-fig1-data1.zip › Figure 1 - source data 1/Equilibrium data/1G4/200623c1 1G4wt.csv]

	FC4
	NYE 3Y
1.68	1.395
1.68	1.435
2.64	2.085
3.9	3.35
6.06	4.36
9.11	5.935
13.83	7.545
20.58	9.235
31.06	13.075
W6/32 binding (RU)	326
