# Supplementary material for: The discriminatory power of the T cell receptor
Source: eLife. 2021 May 25;10:e67092. doi: 10.7554/eLife.67092 (PMC8219380; doi:10.7554/eLife.67092)
Supplement: Figure 1—source data 1. [file elife-67092-fig1-data1.zip › Figure 1 - source data 1/Equilibrium data/1G4/200630c1 1G4wt.csv]

	FC4
	NYE 5F
0.23	1.625
0.46	2.035
0.89	2.465
1.83	3.22
3.67	5.03
7.47	7.995
14.55	16.235
30.15	58.33
0.23	1.83
W6/32 binding (RU)	167.5
