# Supplementary material for: The discriminatory power of the T cell receptor
Source: eLife. 2021 May 25;10:e67092. doi: 10.7554/eLife.67092 (PMC8219380; doi:10.7554/eLife.67092)
Supplement: Figure 1—source data 1. [file elife-67092-fig1-data1.zip › Figure 1 - source data 1/Equilibrium data/A6/180919c1 A6wt.csv]

	FC2
	Tax 7R
0.235108849	37.8
0.470217697	80.04
9.204733229	539.14
7.048829446	469.28
14.37269189	650.78
27.82269244	834.465
44.8481219	957.465
113.1361524	1159.19
0.235108849	36.21
W6/32 binding (RU)	344.9
