# Supplementary material for: The discriminatory power of the T cell receptor
Source: eLife. 2021 May 25;10:e67092. doi: 10.7554/eLife.67092 (PMC8219380; doi:10.7554/eLife.67092)
Supplement: Figure 1—source data 1. [file elife-67092-fig1-data1.zip › Figure 1 - source data 1/Equilibrium data/A6/181114c1 A6wt.csv]

	FC4
	Tax WT
3.278215834	851.6
5.026006144	955.1
7.7009238	1056.6
11.38281709	1148.105
17.46459505	1233.005
26.27895887	1306.425
39.25874172	1367.925
58.87480454	1420.35
3.278215834	825.25
W6/32 binding (RU)	299.3
