# Supplementary material for: The discriminatory power of the T cell receptor
Source: eLife. 2021 May 25;10:e67092. doi: 10.7554/eLife.67092 (PMC8219380; doi:10.7554/eLife.67092)
Supplement: Figure 1—source data 1. [file elife-67092-fig1-data1.zip › Figure 1 - source data 1/Equilibrium data/A6/190207c1 A6wt.csv]

	FC4
	Tax 4A8A
3.130718302	4.995
4.817513391	5.745
7.399274711	7.605
11.60461789	10.665
16.82802675	14.045
25.75550898	19.895
37.30689468	27.205
56.91852148	38.585
3.130718302	4.055
W6/32 binding (RU)	271.6
