# Supplementary material for: The discriminatory power of the T cell receptor
Source: eLife. 2021 May 25;10:e67092. doi: 10.7554/eLife.67092 (PMC8219380; doi:10.7554/eLife.67092)
Supplement: Figure 1—source data 1. [file elife-67092-fig1-data1.zip › Figure 1 - source data 1/Equilibrium data/A6/190801c1 A6wt.csv]

	FC4
	Tax 7H
0.14	28.35
0.21	40.59
0.31	55.94
0.46	77.675
0.69	104.735
1.04	137.86
1.56	175.65
2.34	224.265
0.14	27.135
W6/32 binding (RU)
