# Supplementary material for: The discriminatory power of the T cell receptor
Source: eLife. 2021 May 25;10:e67092. doi: 10.7554/eLife.67092 (PMC8219380; doi:10.7554/eLife.67092)
Supplement: Figure 1—source data 1. [file elife-67092-fig1-data1.zip › Figure 1 - source data 1/Overview SPR experiments.xlsx]

## Sheet: 1G4
Experiment	Sample	Exclusion
180705c1 1G4wt	3Y	Constrained fit excluded
180712c2 1G4wt	9V	Constrained fit excluded
180712c2 1G4wt	9V	Constrained fit excluded
180712c2 1G4wt	9V	Constrained fit excluded
180807c2 1G4wt	6V
180807c2 1G4wt	9V
180807c2 1G4wt	9V
180808c1 1G4wt	3A
180808c1 1G4wt	3A
180808c1 1G4wt	6V
180808c2 1G4wt	6V
180808c2 1G4wt	3A
180817c1 1G4wt	3A
180817c1 1G4wt	6V
180817c1 1G4wt	9V
180820c1b2 1G4wt	9V
180820c1b2 1G4wt	3A
180820c1b2 1G4wt	6V
180912c1 1G4wt	4D
180912c2 1G4wt	4D
180912c2 1G4wt	4A
181009c1 1G4wt	4A	Highest TCR excluded (already removed in data file)
181009c1 1G4wt	4D	Highest TCR excluded (already removed in data file)
181010c1 1G4wt	9V
181010c1 1G4wt	5Y
181010c1 1G4wt	6T
181011c1 1G4wt	5Y
181011c1 1G4wt	5F
181027c2 1G4wt	9V
181027c2 1G4wt	4D
181027c2 1G4wt	6V
181028c1 1G4wt	6T
181028c1 1G4wt	4A
181029c1 1G4wt	5F
181029c1 1G4wt	5Y
181029c1 1G4wt	6T
181030c2 1G4wt	3Y
181030c2 1G4wt	4A
181105c1 1G4wt	3Y	Constrained fit excluded
181105c1 1G4wt	6T
181114c1 1G4wt	5F
190124c1 1G4wt	9V
190401c1 1G4wt	5F
190401c2 1G4wt	5F
190425c2b4 1G4wt	5F
200623c1 1G4wt	3Y
200630c1 1G4wt	5F
200707c1 1G4wt	5F
200707c1 1G4wt	3Y

## Sheet: A6
experiment	sample	Exclusion
180910c1 A6wt	Tax WT
180910c1 A6wt	Tax WT
180910c1 A6wt	Tax 7R
180919c1 A6wt	Tax 7R
180920c2 A6wt	Tax 1V
180920c2 A6wt	Tax 5H
180920c2 A6wt	Tax 8A
180920c3 A6wt	Tax 8A
180920c3 A6wt	Tax 1A
180920c4 A6wt	Tax 1A
180920c4 A6wt	Tax 1V
180920c4 A6wt	Tax 5H
181009c2 A6wt	Tax WT
181009c2 A6wt	Tax 1A
181009c2 A6wt	Tax 1V
181027c1 A6wt	Tax WT
181027c1 A6wt	Tax 1A
181114c1 A6wt	Tax WT
181115c1 A6wt	Tax 6V
181115c1 A6wt	Tax 7H
181115c2 A6wt	Tax 5F
181115c2 A6wt	Tax 8A
181119c1 A6wt	Tax 5W
181119c1 A6wt	Tax 4A
181206c1 A6wt	Tax 1M
181206c1 A6wt	Tax 7T
181206c1 A6wt	Tax 8F
181211c1 A6wt	Tax 7H
181211c1 A6wt	Tax 8F
190115c1 A6wt	Tax 4A8A
190115c1 A6wt	Tax 5H8A
190124c2 A6wt	Tax 4A8A
190124c2 A6wt	Tax 5H8A
190125c1 A6wt	Tax 7R
190125c1 A6wt	Tax 4A
190125c2 A6wt	Tax 7H
190125c2 A6wt	Tax 5H
190207c1 A6wt	Tax 4A8A
190207c2 A6wt	Tax 4A
190207c2 A6wt	Tax 7H
190801c1 A6wt	Tax WT	Constrained excluded
200619 A6	Tax 5F
200619 A6	Tax 8F
200619 A6	Tax 5H8A
