# Supplementary material for: The discriminatory power of the T cell receptor
Source: eLife. 2021 May 25;10:e67092. doi: 10.7554/eLife.67092 (PMC8219380; doi:10.7554/eLife.67092)
Supplement: Figure 1—source data 2. — Includes all peptides used for SPR standard curve and functional experiments. [file elife-67092-fig1-data2.csv]

		KD (Bmax fitted)				KD (Bmax const.)
Name	Sequence	Mean (μM)	SD (μM)	CV (%)	n	Mean (μM)	SD (μM)	CV (%)	n
NYE 9V	SLLMWITQV	7.97	2.55	32	10	4.93	1.22	24.8	7
NYE 3A	SLAMWITQV	7.04	1.49	21.1	5	6.28	2.16	34.3	5
NYE 6V	SLLMWVTQV	17.6	5.28	30	6	22.8	13.8	60.8	6
NYE 3Y	SLYMWITQV	36.3	10.4	28.7	5	47.3	8.58	18.1	3
NYE 4D	SLLDWITQV	90.8	41.7	45.9	4	140	18.3	13	4
NYE 6T	SLLMWTTQV	84.6	30.3	35.9	4	162	26.3	16.2	4
NYE 4A	SLLAWITQV	157	80.8	51.4	4	299	48.6	16.3	4
NYE 5Y	SLLMYITQV	191	107	56.3	3	433	103	23.8	3
NYE 5F	SLLMFITQV	756	1092	144.5	8	1309	505	38.6	8
