# Supplementary material for: The discriminatory power of the T cell receptor
Source: eLife. 2021 May 25;10:e67092. doi: 10.7554/eLife.67092 (PMC8219380; doi:10.7554/eLife.67092)
Supplement: Figure 2—source data 1. [file elife-67092-fig2-data1.zip]

Archive with 48 entries (44 files):
- Figure 2 - 1G4 blasts and U87/
- __MACOSX/._Figure 2 - 1G4 blasts and U87
- Figure 2 - 1G4 blasts and U87/200305 1G4 CD69 Pos.csv
- __MACOSX/Figure 2 - 1G4 blasts and U87/._200305 1G4 CD69 Pos.csv
- Figure 2 - 1G4 blasts and U87/200311 1G4 CD69 Pos.csv
- __MACOSX/Figure 2 - 1G4 blasts and U87/._200311 1G4 CD69 Pos.csv
- Figure 2 - 1G4 blasts and U87/200122 1G4 CD69 Pos.csv
- __MACOSX/Figure 2 - 1G4 blasts and U87/._200122 1G4 CD69 Pos.csv
- Figure 2 - 1G4 blasts and U87/200130 1G4 CD69 Pos.csv
- __MACOSX/Figure 2 - 1G4 blasts and U87/._200130 1G4 CD69 Pos.csv
- Figure 2 - 1G4 blasts and U87/200220 1G4 CD69 Pos.csv
- __MACOSX/Figure 2 - 1G4 blasts and U87/._200220 1G4 CD69 Pos.csv
- Figure 2 - 1G4 memory and DC/
- __MACOSX/._Figure 2 - 1G4 memory and DC
- Figure 2 - 1G4 memory and DC/191027d1 memory CD69 Pos.csv
- __MACOSX/Figure 2 - 1G4 memory and DC/._191027d1 memory CD69 Pos.csv
- Figure 2 - 1G4 memory and DC/191019d1 memory CD69 Pos.csv
- __MACOSX/Figure 2 - 1G4 memory and DC/._191019d1 memory CD69 Pos.csv
- Figure 2 - 1G4 memory and DC/190807d1 memory CD69 Pos.csv
- __MACOSX/Figure 2 - 1G4 memory and DC/._190807d1 memory CD69 Pos.csv
- Figure 2 - 1G4 memory and DC/191022d1 memory CD69 Pos.csv
- __MACOSX/Figure 2 - 1G4 memory and DC/._191022d1 memory CD69 Pos.csv
- Figure 2 - 1G4 memory and DC/190812d4 memory CD69 Pos.csv
- __MACOSX/Figure 2 - 1G4 memory and DC/._190812d4 memory CD69 Pos.csv
- Figure 2 - 1G4 memory and DC/190722d1 memory CD69 Pos.csv
- __MACOSX/Figure 2 - 1G4 memory and DC/._190722d1 memory CD69 Pos.csv
- Figure 2 - 1G4 naive and DC/
- __MACOSX/._Figure 2 - 1G4 naive and DC
- Figure 2 - 1G4 naive and DC/190807d2 naive CD69 Pos.csv
- __MACOSX/Figure 2 - 1G4 naive and DC/._190807d2 naive CD69 Pos.csv
- Figure 2 - 1G4 naive and DC/190715d4 naive CD69 Pos.csv
- __MACOSX/Figure 2 - 1G4 naive and DC/._190715d4 naive CD69 Pos.csv
- Figure 2 - 1G4 naive and DC/190816d8 naive CD69 Pos.csv
- __MACOSX/Figure 2 - 1G4 naive and DC/._190816d8 naive CD69 Pos.csv
- Figure 2 - 1G4 naive and DC/190715d1 naive CD69 Pos.csv
- __MACOSX/Figure 2 - 1G4 naive and DC/._190715d1 naive CD69 Pos.csv
- Figure 2 - 1G4 naive and DC/190715d2 naive CD69 Pos.csv
- __MACOSX/Figure 2 - 1G4 naive and DC/._190715d2 naive CD69 Pos.csv
- Figure 2 - 1G4 naive and DC/190708d3 naive CD69 Pos.csv
- __MACOSX/Figure 2 - 1G4 naive and DC/._190708d3 naive CD69 Pos.csv
- Figure 2 - A6 blasts and U87/
- __MACOSX/._Figure 2 - A6 blasts and U87
- Figure 2 - A6 blasts and U87/200311d2 HA A6 A6 CD69 Pos.csv
- __MACOSX/Figure 2 - A6 blasts and U87/._200311d2 HA A6 A6 CD69 Pos.csv
- Figure 2 - A6 blasts and U87/200311d1 HA A6 A6 CD69 Pos.csv
- __MACOSX/Figure 2 - A6 blasts and U87/._200311d1 HA A6 A6 CD69 Pos.csv
- Figure 2 - A6 blasts and U87/200317 HA A6 CD69 Pos.csv
- __MACOSX/Figure 2 - A6 blasts and U87/._200317 HA A6 CD69 Pos.csv
