# Supplementary material for: The discriminatory power of the T cell receptor
Source: eLife. 2021 May 25;10:e67092. doi: 10.7554/eLife.67092 (PMC8219380; doi:10.7554/eLife.67092)
Supplement: Figure 2—source data 1. [file elife-67092-fig2-data1.zip › Figure 2 - 1G4 blasts and U87/200305 1G4 CD69 Pos.csv]

	9V	6V	3Y	6T	4D	4A	5Y	5F
10	86.8	87	85.7	81.8	82.8	71.3	35.2	59
2	87	87.1	86.6	82.1	83.7	68.8	33.4	46.9
0.3	86.6	85.3	84.6	82.7	83.4	59.9	30.6	41.1
0.05	86.1	85	83.2	77.5	80.3	41	29.6	32.4
0.008	83.4	80.5	72.8	68.1	70.3	32.2	30.3	29.9
0.001	74.4	66.1	54.4	46.6	45.9	30.5	30.3	30.2
0.0002	59.4	44.5	33.3	32.6	32.7	30.5	29.9	30
0.00004	37.2	30.9	29.7	30.5	30.5	30.6	31.2	30.3
0.000006	31.3	31.1	31.1	29.9	31	30.1	30.9	30
0.000001	30.5	29.6	30.1	28.6	29.9	29.8	31.5	30
0.0000002	31.6	29.8	30	30.7	30.9	31.4	30.7	30.8
0.00E+00	31.3	31	29.2	30.9	31.8	30.6	30.8	30.7
