# Supplementary material for: The discriminatory power of the T cell receptor
Source: eLife. 2021 May 25;10:e67092. doi: 10.7554/eLife.67092 (PMC8219380; doi:10.7554/eLife.67092)
Supplement: Figure 2—source data 1. [file elife-67092-fig2-data1.zip › Figure 2 - 1G4 blasts and U87/200311 1G4 CD69 Pos.csv]

	9V	6V	3Y	6T	4D	4A	5Y	5F
10	95.1	95.2	92.7	91	90.4	83.5	38	67.8
2	95.4	94.6	94.1	90.9	91.9	84.9	36.5	63.4
0.3	94.6	94.1	92.4	88.7	90	76.5	31.9	43.6
0.05	93.8	92.1	88.5	83.9	87.7	54.3	30.2	33.2
0.008	91.1	86.9	82.7	72.9	79.4	34.3	29.9	29.1
0.001	84.1	76.1	67.9	44.8	59.2	30.9	29.5	29.7
0.0002	73.7	55.4	37.6	31.7	31.8	29.9	32.4	28.7
0.00004	53.8	31.8	31.7	30.4	30.1	29.8	31.7	30.9
0.000006	33.9	31.6	30.9	30.2	30.6	30.9	30.9	31
0.000001	32.1	30.9	31.1	32	32.1	31.5	31.1	30.2
0.0000002	30.2	31	31.8	31.1	31.3	30.3	30.2	30.5
0.00E+00	29.3	32.1	29.5	31.2	30.2	28.4	31.1	30.6
