# Supplementary material for: The discriminatory power of the T cell receptor
Source: eLife. 2021 May 25;10:e67092. doi: 10.7554/eLife.67092 (PMC8219380; doi:10.7554/eLife.67092)
Supplement: Figure 2—source data 1. [file elife-67092-fig2-data1.zip › Figure 2 - 1G4 blasts and U87/200122 1G4 CD69 Pos.csv]

	9V	6V	3Y	6T	4A	4D	5Y	5F
10	85.7	84.7	81.7	85.2	76.8	91.4	50.3	71.4
2	86.8	84.3	82.6	81.8	75.7	83.7	46.6	65.6
0.3	84.3	82.4	81.3	79.5	71.6	81.5	45	55.6
0.05	85	82.5	79.8	77.3	65.4	78.8	42	47.2
0.008	82.8	80.7	75.3	72.2	51.2	74.9	42.2	41.9
0.001	77.8	72.7	61.1	55.1	41.8	61	41.3	42.6
0.0002	59.5	52.8	43.8	42.5	41.4	44.2	42	40.9
0.00004	45.6	43.4	41.1	41.3	40.9	41.6	41.2	41.6
0.000006	43.6	42.9	41.9	41.5	41	41.8	41.3	42.2
0.000001	43.3	40.4	42.3	41.2	42.1	41	41.6	42.3
0.0000002	43.1	41.8	42.1	42.2	41.9	42	41.3	41.2
0.00E+00	42.6	41.5	41.5	40.4	40.9	41.1	41.3	40.6
