# Supplementary material for: The discriminatory power of the T cell receptor
Source: eLife. 2021 May 25;10:e67092. doi: 10.7554/eLife.67092 (PMC8219380; doi:10.7554/eLife.67092)
Supplement: Figure 2—source data 1. [file elife-67092-fig2-data1.zip › Figure 2 - 1G4 blasts and U87/200130 1G4 CD69 Pos.csv]

	9V	6V	3Y	6T	4D	4A	5Y	5F
10	72.4	72.9	71	70	75.6	62.2	55.4	62
2	73.4	71	70.8	72.3	69.6	61.7	55.1	59.3
0.3	74.2	72.4	70.7	67.6	69.2		54.6	56.7
0.05		69.4	68.5	64	66.5	56.9	53	55
0.008	69.9	68.2	66.1	59.4	61.3	54.4		54.8
0.001	65.8	62						54.3
0.0002	59.3	56.9	56.1	53.1	54.5		53.6	54.5
0.00004	55.7	56.7	55.4	54.1	54.4		52.6	55.2
0.000006	55.3	56.6	55.2	55.4	54.8	56.1	55.3	55.3
0.000001	55.7	55.8	56	56	55.3	55.9	55.2	55.2
0.0000002	54	54.7	54.2	54.9	55	55.1	54.8	55.3
0.00E+00	52.4	52.9	55.9	54	54.9	54.3	55.3	54.9
