# Supplementary material for: The discriminatory power of the T cell receptor
Source: eLife. 2021 May 25;10:e67092. doi: 10.7554/eLife.67092 (PMC8219380; doi:10.7554/eLife.67092)
Supplement: Figure 2—source data 1. [file elife-67092-fig2-data1.zip › Figure 2 - 1G4 blasts and U87/200220 1G4 CD69 Pos.csv]

	9V	6V	3Y	6T	4D	4A	5Y	5F
10	90.4	89.5	87.9	85.7	85.8	78	33.9	70.8
2	90.9	91.1	89.5	87.6	87.9	77.3	33.7	68.3
0.4	90.6	90.3	89.4	86.2	87.5	71	31.7	51
0.08	90.8	90.2	87.4	83.8	86	49.6	32.9	35.4
0.02	88.3	85.8	77.1	73.8	77.3	32.7	30.6	32.3
0.003	86.4	77	48.7	40.2	45.5	31.6	30.8	30.5
0.0006	60.6	40.5	32.3	30.3	30.8	30.9	30.9	29.2
0.0001	36.1	32.4	31.3	29.4	31	30.8	30	28.8
0.00003	33.7	31.3	30.8	29.5	30.4	31.2	29.6	29.9
0.000005	31.1	32.2	31	32	33.2	32.4	31.7	29
0.000001	33.3	34.1	32.7	32.7	30.8	31.3	29.7	30.7
0.00E+00	32.4	32	32.2	31	30.9	30.7	29.6	29.7
