# Supplementary material for: The discriminatory power of the T cell receptor
Source: eLife. 2021 May 25;10:e67092. doi: 10.7554/eLife.67092 (PMC8219380; doi:10.7554/eLife.67092)
Supplement: Figure 2—source data 1. [file elife-67092-fig2-data1.zip › Figure 2 - 1G4 memory and DC/191027d1 memory CD69 Pos.csv]

	9V	6V	3Y	6T	4D	4A	5Y	5F
125	70.3	73.8	65.5	64.6	65.25	18.63	64.6	55.64
25	78.4	83.3	73.3	72.1	63.67	21.35	66.8	51.17
5	80.8	85.6	71.5	71.9	64.2	19.22	58.24	36.82
1	82.3	78.8	72.3	68.8	58.58	16.9	44.04	24.39
0.2	78.6	80.2	70.3	60.84	42.11	15.67	26.36	16.13
0.04	81.2	73.5	68.8	49.9	31.13	14.51	21.79	16.21
0.008	78.6	71.4	37.47	31.74	21.71	13.51	16.32	17.7
0.0016	65.76	43.75	17.05	14.81	15.09	15.9	13.93	19.62
0.00032	28.06	18.31	10.53	12.9	14.43	15.22	14.91	14.4
0.000064	15.75	14.06	12.22	12.6	17.18	14.24	13.31	13.32
0.0000128	17.98	18.15	11.69	12.8	12.95	11.48	14.01	13.37
