# Supplementary material for: The discriminatory power of the T cell receptor
Source: eLife. 2021 May 25;10:e67092. doi: 10.7554/eLife.67092 (PMC8219380; doi:10.7554/eLife.67092)
Supplement: Figure 2—source data 1. [file elife-67092-fig2-data1.zip › Figure 2 - 1G4 memory and DC/191019d1 memory CD69 Pos.csv]

	9V	6V	3Y	6T	4D	4A	5Y	5F
125	96.1	93.9	94.2	83.9	79.9	25.42	48	72.6
25	95.2	96	93.8	79.7	75.2	25.1	38.08	55.55
5	96.4	95.4	94.4	73.4	71.7	23.39	41.17	34.7
1	95.7	95.6	91.2	68.3	66.01	22.62	33.59	31.61
0.2	96.2	95.6	83	56.82	50.69	19.77	31.75	27.12
0.04	96	92.7	58.2	40.85	48.4	21.77	22.59	23.03
0.008	93.1	88.1	26.71	24.2	27.55	21.33	21.23	24.54
0.0016	81.6	53.22	17.43	20.91	21.84	18.1	20.93	23.03
0.00032	44.17	23.66	18.75	18.68	23.04	24.72	19.68	23.44
0.000064	23.41	15.96	19.5	17.77	19.24	21.04	18.56	20.84
0.0000128	19.02	17.81	17.83	19.87	17.73	18.68	17.63	20.1
