# Supplementary material for: The discriminatory power of the T cell receptor
Source: eLife. 2021 May 25;10:e67092. doi: 10.7554/eLife.67092 (PMC8219380; doi:10.7554/eLife.67092)
Supplement: Figure 2—source data 1. [file elife-67092-fig2-data1.zip › Figure 2 - 1G4 memory and DC/190807d1 memory CD69 Pos.csv]

	9V	6V	3Y	6T	4D	4A	5Y	5F
125	87.1	85.8	82.5	80.4	78.9	36.84	47.45	64.5
25	90.5	88.6	87.5	78.1	73.9	36.56	47.73	57.47
5	90.1	88.4	87.4	73	69	34.9	42.72	47.74
1	90.9	91.4	83.8	73.7	67.6	37.01	33.08	33.84
0.2	88.1	85.2	78.6	64.7	63.1	27.06	31.54	27.91
0.04	87.9	82.9	69.4	44.76	48.48	31.61	30.08	27.39
0.008	82.6	72.7	44.26	48.06	34.49	31.45	31.76	36.91
0.0016	69.8	51.97	34.89	31.34	26.39	28.27	28.1	30.09
0.00032	43.35	28.92	28.86	26.85	28.15	27.21	36.73	28.62
0.000064	31.03	27.88	27.18	28.03	29.78	30.94	31.49	30.35
0.0000128	25.01	26.72	17.06	28.13	30.2	31.59	32.03	27.76
