# Supplementary material for: The discriminatory power of the T cell receptor
Source: eLife. 2021 May 25;10:e67092. doi: 10.7554/eLife.67092 (PMC8219380; doi:10.7554/eLife.67092)
Supplement: Figure 2—source data 1. [file elife-67092-fig2-data1.zip › Figure 2 - 1G4 memory and DC/191022d1 memory CD69 Pos.csv]

	9V	6V	3Y	6T	4D	4A	5Y	5F
125	91.5	89	85.7	74.8	74.8	24.7	40.7	71
25	92.1	90.9	86.7	72	72.2	27.24	41.5	58
5	92.3	91.4	85.3	70.1	65.8	21.81	34.25	37.76
1	92.3	91	82.6	62	61.7	18.28	23.85	30.93
0.2	91.9	89.2	75.7	50.7	50.6	17.39	18.74	17.27
0.04	91.7	87	56.3	38.45	37.9	14.07	14.85	14.57
0.008	90.4	77	26.98	20.68	19.73	13.55	14.67	13.05
0.0016	82.7	47.9	16.26	13.97	8.91	12.88	12.41	11.96
0.00032	46.06	19.53	12.22	12.5	11.8	12.72	10.22	11.65
0.000064	22.71	12.79	13.14	10.82	10.76	13.3	10.58	12
0.0000128	16.52	10.83	10.19	10.25	12.2	9.57	11.07	11.29
