# Supplementary material for: The discriminatory power of the T cell receptor
Source: eLife. 2021 May 25;10:e67092. doi: 10.7554/eLife.67092 (PMC8219380; doi:10.7554/eLife.67092)
Supplement: Figure 2—source data 1. [file elife-67092-fig2-data1.zip › Figure 2 - 1G4 memory and DC/190812d4 memory CD69 Pos.csv]

	9V	6V	3Y	6T	4D	4A	5Y	5F
125	89.5	87.1	75.2	73.1	48.06	13.55	62.2	53.2
25	89.3	88.7	73.8	68.6	40.75	22.62	57.2	36.6
5	90.5	87.7	72	67	39.04	23.39	51.3	28.35
1	90.5	88.1	66.7	62.9	33.27	22.04	40.28	18.89
0.2	91	86.3	58.8	51.8	31.02	17.31	32.05	13.71
0.04	90.3	79.6	41.75	35.36	21.36	13.52	15.74	16
0.008	74.6	57.4	24.9	20.11	14.11	13	13.4	11.39
0.0016	42.27	33.25	17.3	12.71	15.65	14.74	11.46	12.08
0.00032	34.18	20.64	20.29	14.76	11.34	15.83	12.24	11.54
0.000064	26.02	17.26	22.55	13.69	12.34	12.61	12.35	11.72
0.0000128	24.58	17.02	12.02	14.17	23.46	12.57	17.84	16.71
