# Supplementary material for: The discriminatory power of the T cell receptor
Source: eLife. 2021 May 25;10:e67092. doi: 10.7554/eLife.67092 (PMC8219380; doi:10.7554/eLife.67092)
Supplement: Figure 2—source data 1. [file elife-67092-fig2-data1.zip › Figure 2 - 1G4 memory and DC/190722d1 memory CD69 Pos.csv]

	9V	6V	3Y	6T	4D	4A	5Y	5F
125	93.2	89.8	84.7	68.4	67.7	20.79	45.78	64.68
25	93.6	90.1	88.4	63.6	61.17	28.08	37.6	43.47
5	93.9	88.3	88.9	63.95	55.2	20.68	32.54	30.48
1	94.1	89.8	84.4	52.23	50.7	18.47	29.73	21.65
0.2	94.3	89.7	81.1	47.34	40.26	16.91	28.06	22.86
0.04	94.7	87.7	58.9	37.48	42	18.08	18.21	17.99
0.008	89.6	80.9	47.69	26.15	23.96	29.11	24.78	16.97
0.0016	66.8	58.78	23.22	22.11	18.53	21.1	19.22	16.61
0.00032	33.51	25.25	18.94	21.36	18.84	17.52	16.78	17.23
0.000064	21.69	25.27	20.26	20.95	18.27	19.77	21.65	19.32
0.0000128	19.34	20.98	15.41	16.55	14.45	13.42	17.59	16.82
