# Supplementary material for: The discriminatory power of the T cell receptor
Source: eLife. 2021 May 25;10:e67092. doi: 10.7554/eLife.67092 (PMC8219380; doi:10.7554/eLife.67092)
Supplement: Figure 2—source data 1. [file elife-67092-fig2-data1.zip › Figure 2 - 1G4 naive and DC/190807d2 naive CD69 Pos.csv]

	9V	6V	3Y	6T	4D	4A	5Y	5F
125	83.9	78.5	73.7	70.4	72	27.37	19.89	30.6
25	86.4	79.8	82	72.5	71.2	23.53	18.58	22.74
5	86.7	83.2	76.3	68.2	68.8	38.8	20.36	18.37
1	82.2	84.7	69.2	69.1	60.4	13.94	13.91	9.77
0.2	84.4	80.9	63.5	54.5	52.8	8.92	8.32	8.83
0.04	70.1	67.3	47.2	37.3	35.2	6.25	6.58	5.68
0.008	53.5	46.3	19.12	11.54	19.88	5.91	4.86	6.33
0.0016	40.5	25	8.37	7.38	5.65	4.19	5.18	5.55
0.00032	13.94	6.83	4.11	5.97	6.2	5.31	4.75	5.24
0.000064	4.63	4.04	3.5	4.09	4.49	5.58	3.99	4.74
0.0000128	4.66	3.7	3.07	4.94	3.28	3.03	4.28	4.78
