# Supplementary material for: The discriminatory power of the T cell receptor
Source: eLife. 2021 May 25;10:e67092. doi: 10.7554/eLife.67092 (PMC8219380; doi:10.7554/eLife.67092)
Supplement: Figure 2—source data 1. [file elife-67092-fig2-data1.zip › Figure 2 - 1G4 naive and DC/190715d4 naive CD69 Pos.csv]

	9V	6V	3Y	6T	4D	4A	5Y	5F
125	88.3	86.8	87.2	73	52.1	15.61	26.49	28.06
25	87.3	84.9	83.1	68.1	59.5	17.55	26.5	14.2
5	86.6	84.8	79.7	64.5	59.7	18.41	49.4	9.58
1	82	80.8	67.1	60.6	48.5	9.87	24.07	7.05
0.2	68.2	77.6	48.9	56.5	43.3	5.98	18.22	3.17
0.04	65.8	62	45.2	39.3	26.98	3.83	6.52	3.26
0.008	47.5	45.4	20.1	21.74	15.48	2.56	2.46	2.27
0.0016	32.1	22.9	17.45	9.5	5.15	2.72	2.38	1.78
0.00032	13.43	9.31	1.8	1.86	2.29	1.61	1.73	2.35
0.000064	2.56	2.7	4.11	1.56	1.33	1.35	1.69	1.18
0.0000128	1.79	1.84	1.38	1.01	1.04	1.18	1.08	1.44
