# Supplementary material for: The discriminatory power of the T cell receptor
Source: eLife. 2021 May 25;10:e67092. doi: 10.7554/eLife.67092 (PMC8219380; doi:10.7554/eLife.67092)
Supplement: Figure 2—source data 1. [file elife-67092-fig2-data1.zip › Figure 2 - 1G4 naive and DC/190816d8 naive CD69 Pos.csv]

	9V	6V	3Y	6T	4D	4A	5Y	5F
125	95	95.6	92	95.5	89.5	55.3	89.6	91.3
25	96.9	96.3	95.3	94.8	91.5	65.5	85.1	81.5
5	96.9	97	95.2	95.8	92.1	50	89.8	74.4
1	97.7	95.9	94.8	95.3	91	46.9	86	53.9
0.2	96.7	96.4	95	94.2	89	41.3	74.8	41.4
0.04	97.4	94.9	92.5	91.9	85.7	35.68	44.7	35.99
0.008	96.3	94.5	83.3	85.7	64.3	28.01	32.18	80.2
0.0016	77.6	80.6	50.7	53	40.6	25.69	33.45	35.48
0.00032	77.5	63.9	46.6	40.48	36.93	27.72	24.02	33.75
0.000064	48.6	39.8	38.61	37.5	31.94	35.31	38.58	39
0.0000128	39.78	39.11	43.2	33.87	38.93	42.8	31.77	42.58
