# Supplementary material for: The discriminatory power of the T cell receptor
Source: eLife. 2021 May 25;10:e67092. doi: 10.7554/eLife.67092 (PMC8219380; doi:10.7554/eLife.67092)
Supplement: Figure 2—source data 1. [file elife-67092-fig2-data1.zip › Figure 2 - 1G4 naive and DC/190715d1 naive CD69 Pos.csv]

	9V	6V	3Y	6T	4D	4A	5Y	5F
125	89	87.3	87.9	82.7	73.1	42.5	50	38
25	88.9	88.7	87.3	76	67.3	37.47	42.3	39.6
5	91.5	78	84.7	82.5	64.8	30.3	38.9	26.37
1	86.9	79.4	82.6	76.5	63.6	28.05	33.71	19.6
0.2	84	85.2	75.4	76.1	54.3	18.9	26.39	12.18
0.04	67.3	55.2	64.6	69.5	46.5	8.51	12.95	7.26
0.008	64.2	58.3	46.9	52	25.26	6.15	7.96	3.35
0.0016	47.8	35.8	34.1	20.67	12.33	4.72	4.42	4.63
0.00032	21.08	15.66	9.63	8.04	5.08	3.92	4.43	3.55
0.000064	9.42	8.94	15.47	3.85	2.84	3.24	4.08	3.31
0.0000128	4.74	2.81	2.69	4.31	4.57	2.45	3.27	4.26
