# Supplementary material for: The discriminatory power of the T cell receptor
Source: eLife. 2021 May 25;10:e67092. doi: 10.7554/eLife.67092 (PMC8219380; doi:10.7554/eLife.67092)
Supplement: Figure 2—source data 1. [file elife-67092-fig2-data1.zip › Figure 2 - 1G4 naive and DC/190708d3 naive CD69 Pos.csv]

	9V	6V	3Y	6T	4D	4A	5Y	5F
125	89.2	87.5	84.6	68	25.46	25.46	22.41	38.1
25	89.1	86.5	83.6	72.1	21.94	21.94	20.82	20.81
5	88.6	88.9	82	68.8	17.89	17.89	17.27	11.25
1	87.7	82.8	74.7	65	11.97	11.97	11.19	6.56
0.2	85	75.1	67.2	55.3	6.28	6.28	7.7	6.14
0.04	70.6	72.4	40.5	27.94	4.26	4.26	5.67	6.19
0.008	61.8	49.3	19.18	11.05	3.49	3.49	5.08	4.17
0.0016	24.86	16.14	5.77	5.46	3.48	3.48	4.6	5.26
0.00032	9.13	5.7	3.86	4.8	3.31	3.31	4.33	3.95
0.000064	3.93	3.85	2.69	3.41	2.84	2.84	4.26	5.85
0.0000128	2.3	2.58	3.32	3.07	3.17	3.17	3.48	4.35
