# Supplementary material for: The discriminatory power of the T cell receptor
Source: eLife. 2021 May 25;10:e67092. doi: 10.7554/eLife.67092 (PMC8219380; doi:10.7554/eLife.67092)
Supplement: Figure 2—figure supplement 3—source data 1. [file elife-67092-fig2-figsupp3-data1.zip]

Archive with 50 entries (46 files):
- Figure S3 - 1G4 blasts and plate/
- __MACOSX/._Figure S3 - 1G4 blasts and plate
- Figure S3 - 1G4 blasts and plate/181022 IL2 +CD58.csv
- __MACOSX/Figure S3 - 1G4 blasts and plate/._181022 IL2 +CD58.csv
- Figure S3 - 1G4 blasts and plate/181022 IL2 +ICAM1.csv
- __MACOSX/Figure S3 - 1G4 blasts and plate/._181022 IL2 +ICAM1.csv
- Figure S3 - 1G4 blasts and plate/181120 IL2 +ICAM1.csv
- __MACOSX/Figure S3 - 1G4 blasts and plate/._181120 IL2 +ICAM1.csv
- Figure S3 - 1G4 blasts and plate/181203 IL2 +CD58.csv
- __MACOSX/Figure S3 - 1G4 blasts and plate/._181203 IL2 +CD58.csv
- Figure S3 - 1G4 blasts and plate/181022 IL2 pMHC.csv
- __MACOSX/Figure S3 - 1G4 blasts and plate/._181022 IL2 pMHC.csv
- Figure S3 - 1G4 blasts and plate/181120 IL2 +CD58.csv
- __MACOSX/Figure S3 - 1G4 blasts and plate/._181120 IL2 +CD58.csv
- Figure S3 - 1G4 blasts and plate/181120 IL2 pMHC.csv
- __MACOSX/Figure S3 - 1G4 blasts and plate/._181120 IL2 pMHC.csv
- Figure S3 - 1G4 blasts and plate/181203 IL2 pMHC.csv
- __MACOSX/Figure S3 - 1G4 blasts and plate/._181203 IL2 pMHC.csv
- Figure S3 - 1G4 blasts and U87/
- __MACOSX/._Figure S3 - 1G4 blasts and U87
- Figure S3 - 1G4 blasts and U87/200311 1G4 EFF IL2.csv
- __MACOSX/Figure S3 - 1G4 blasts and U87/._200311 1G4 EFF IL2.csv
- Figure S3 - 1G4 blasts and U87/200122 1G4 EFF IL2.csv
- __MACOSX/Figure S3 - 1G4 blasts and U87/._200122 1G4 EFF IL2.csv
- Figure S3 - 1G4 blasts and U87/200305 1G4 EFF IL2.csv
- __MACOSX/Figure S3 - 1G4 blasts and U87/._200305 1G4 EFF IL2.csv
- Figure S3 - 1G4 blasts and U87/200220 1G4 EFF IL2.csv
- __MACOSX/Figure S3 - 1G4 blasts and U87/._200220 1G4 EFF IL2.csv
- Figure S3 - 1G4 blasts and U87/200130 1G4 EFF IL2.csv
- __MACOSX/Figure S3 - 1G4 blasts and U87/._200130 1G4 EFF IL2.csv
- Figure S3 - 1G4 memory and DC/
- __MACOSX/._Figure S3 - 1G4 memory and DC
- Figure S3 - 1G4 memory and DC/190816 IL2 memory.csv
- __MACOSX/Figure S3 - 1G4 memory and DC/._190816 IL2 memory.csv
- Figure S3 - 1G4 memory and DC/191024 IL2 memory.csv
- __MACOSX/Figure S3 - 1G4 memory and DC/._191024 IL2 memory.csv
- Figure S3 - 1G4 memory and DC/190720d1 IL2 memory.csv
- __MACOSX/Figure S3 - 1G4 memory and DC/._190720d1 IL2 memory.csv
- Figure S3 - 1G4 memory and DC/190807d1 IL2 memory.csv
- __MACOSX/Figure S3 - 1G4 memory and DC/._190807d1 IL2 memory.csv
- Figure S3 - 1G4 memory and DC/191014 IL2 memory.csv
- __MACOSX/Figure S3 - 1G4 memory and DC/._191014 IL2 memory.csv
- Figure S3 - 1G4 naive and DC/
- __MACOSX/._Figure S3 - 1G4 naive and DC
- Figure S3 - 1G4 naive and DC/190715d2 naive IL2.csv
- __MACOSX/Figure S3 - 1G4 naive and DC/._190715d2 naive IL2.csv
- Figure S3 - 1G4 naive and DC/190715d1 naive IL2.csv
- __MACOSX/Figure S3 - 1G4 naive and DC/._190715d1 naive IL2.csv
- Figure S3 - 1G4 naive and DC/190715d4 naive IL2.csv
- __MACOSX/Figure S3 - 1G4 naive and DC/._190715d4 naive IL2.csv
