# Supplementary material for: The discriminatory power of the T cell receptor
Source: eLife. 2021 May 25;10:e67092. doi: 10.7554/eLife.67092 (PMC8219380; doi:10.7554/eLife.67092)
Supplement: Figure 4—source data 1. [file elife-67092-fig4-data1.zip]

Archive with 26 entries (25 files):
- Figure 4 - 1G4 blasts and plate/
- __MACOSX/._Figure 4 - 1G4 blasts and plate
- Figure 4 - 1G4 blasts and plate/181120 1G4 CD69 Pos pMHC.csv
- __MACOSX/Figure 4 - 1G4 blasts and plate/._181120 1G4 CD69 Pos pMHC.csv
- Figure 4 - 1G4 blasts and plate/181203 1G4 CD69 Pos +CD58.csv
- __MACOSX/Figure 4 - 1G4 blasts and plate/._181203 1G4 CD69 Pos +CD58.csv
- Figure 4 - 1G4 blasts and plate/181022 1G4 CD69 Pos +CD58.csv
- __MACOSX/Figure 4 - 1G4 blasts and plate/._181022 1G4 CD69 Pos +CD58.csv
- Figure 4 - 1G4 blasts and plate/181120 1G4 CD69 Pos +CD58.csv
- __MACOSX/Figure 4 - 1G4 blasts and plate/._181120 1G4 CD69 Pos +CD58.csv
- Figure 4 - 1G4 blasts and plate/200206 1G4 CD69 Pos +ICAM1.csv
- __MACOSX/Figure 4 - 1G4 blasts and plate/._200206 1G4 CD69 Pos +ICAM1.csv
- Figure 4 - 1G4 blasts and plate/200206 1G4 CD69 Pos pMHC.csv
- __MACOSX/Figure 4 - 1G4 blasts and plate/._200206 1G4 CD69 Pos pMHC.csv
- Figure 4 - 1G4 blasts and plate/181203 1G4 CD69 Pos pMHC.csv
- __MACOSX/Figure 4 - 1G4 blasts and plate/._181203 1G4 CD69 Pos pMHC.csv
- Figure 4 - 1G4 blasts and plate/181022 1G4 CD69 Pos pMHC.csv
- __MACOSX/Figure 4 - 1G4 blasts and plate/._181022 1G4 CD69 Pos pMHC.csv
- Figure 4 - 1G4 blasts and plate/181203 1G4 CD69 Pos +ICAM1.csv
- __MACOSX/Figure 4 - 1G4 blasts and plate/._181203 1G4 CD69 Pos +ICAM1.csv
- Figure 4 - 1G4 blasts and plate/181120 1G4 CD69 Pos +ICAM1.csv
- __MACOSX/Figure 4 - 1G4 blasts and plate/._181120 1G4 CD69 Pos +ICAM1.csv
- Figure 4 - 1G4 blasts and plate/181022 1G4 CD69 Pos +ICAM1.csv
- __MACOSX/Figure 4 - 1G4 blasts and plate/._181022 1G4 CD69 Pos +ICAM1.csv
- Figure 4 - 1G4 blasts and plate/200206 1G4 CD69 Pos +CD58.csv
- __MACOSX/Figure 4 - 1G4 blasts and plate/._200206 1G4 CD69 Pos +CD58.csv
