# Supplementary material for: The discriminatory power of the T cell receptor
Source: eLife. 2021 May 25;10:e67092. doi: 10.7554/eLife.67092 (PMC8219380; doi:10.7554/eLife.67092)
Supplement: Figure 4—source data 1. [file elife-67092-fig4-data1.zip › Figure 4 - 1G4 blasts and plate/181120 1G4 CD69 Pos pMHC.csv]

	9V	6V	3Y	6T	4D	4A
27.8	69.4	64.6	62.2	45.9	47	17.2
9.26	66.3	58.5	43	19.9	19.9	16.3
3.09	55.2	32	20.6	16	15.6	16.3
1.03	34.5	17.8	16.4	15.8	15.5	15.3
0.206	17.3	15.5	15.8	15.8	15.9	15.9
0.0412	16	15.7	15.8	15.7	16.3	16.5
0.00823	15.6	15.7	16.4	15.7	15.4	16.2
1.65E-03	15.1	15.8	15.9	15.7	16.4	15.5
3.29E-04	15	15	16	15.2	15.9	15.8
0.00E+00	15.5	15.6	15.7	15.9	15.5	15.6
