# Supplementary material for: The discriminatory power of the T cell receptor
Source: eLife. 2021 May 25;10:e67092. doi: 10.7554/eLife.67092 (PMC8219380; doi:10.7554/eLife.67092)
Supplement: Figure 4—source data 1. [file elife-67092-fig4-data1.zip › Figure 4 - 1G4 blasts and plate/181203 1G4 CD69 Pos +CD58.csv]

	9V	6V	3Y	6T	4D	4A	5Y	5F
27.8	77.7	76.9	72	68.8	65.4	47.3	44.1	31.5
9.26	75.4	65.3	66.1	62.2	54.5	39.3	45.3	33.9
3.09	63.9	64.3	56.5	51.5	50.6	37	42.1	27.9
1.03	60	55	43.3	40.2	41	35.3	30.8	24.8
0.206	53.2	51.8	44.5	45.6	40.6	25.6	23.1	20.9
0.0412	50.6	43.2	32.6	29.6	31.2	21.2	20.4	20.1
0.00823	36.4	36.7	27.5	24.1	22.4	18.9	19.1	20.2
0.00165	27.2	24.6	20.8	21.9	19.2	19.1	19.5	20.3
0.000329	19.5	22.1	18.3	20.4	18.2	18.3	19.6	19.7
0.00E+00	17	17.3	18.2	18.1	19.3	19.1	19.9	20.4
