# Supplementary material for: The discriminatory power of the T cell receptor
Source: eLife. 2021 May 25;10:e67092. doi: 10.7554/eLife.67092 (PMC8219380; doi:10.7554/eLife.67092)
Supplement: Figure 4—source data 1. [file elife-67092-fig4-data1.zip › Figure 4 - 1G4 blasts and plate/181022 1G4 CD69 Pos +CD58.csv]

	9V	6V	3Y	6T	4D	4A	5Y	5F
27.8	71	70.7	71.2	70.9	67.9	57.1	54.7	46.9
9.26	71.7	70.4	70	67.7	63.4	48.5	46.8	37.5
3.09	71.1	70.1	69.1	61.8	60.6	49.1	41.5	31.8
1.03	71	70.5	69	59.1	55.3	42.2	34.8	28.4
0.206	70.9	70.6	67	57.7	61.2	39.8	30.7	26.7
0.0412	69.6	58	56.3	48	47.9	27.4	26.4	26.1
0.00823	63.8	53.7	49.7	47.1	34.7	25.3	25.4	26
1.65E-03	43.9	32.2	30.2	39.8	26.4	24.9	26	26
3.29E-04	29.5	26.5	25.8	42.2	24.9	24.7	26.4	25.6
0.00E+00	24.9	25.1	25.3	25.3	25.5	25.2	25.5	26.2
