# Supplementary material for: The discriminatory power of the T cell receptor
Source: eLife. 2021 May 25;10:e67092. doi: 10.7554/eLife.67092 (PMC8219380; doi:10.7554/eLife.67092)
Supplement: Figure 4—source data 1. [file elife-67092-fig4-data1.zip › Figure 4 - 1G4 blasts and plate/181120 1G4 CD69 Pos +CD58.csv]

	9V	6V	3Y	6T	4D	4A	5Y	5F
27.8	70.3	69.3	69.3	70.6	69.1	65.2	58.4	40.2
9.26	70.5	71	69.9	69.9	69	64	56.7	43.5
3.09	71.5	70.7	69.4	70.7	70.1	62.2	52.1	26.8
1.03	70.2	70.3	69.7	68.9	68.5	54.5	51.9	20
0.206	69.4	69.2	69	66.8	64.2	44.9	33.6	17.7
0.0412	66.6	67.7	65.2	56.7	54.1	22.8	21	18.2
0.00823	56.2	53.4	52.1	32.1	31.8	17.1	17.2	16.9
1.65E-03	32.4	30.7	28.1	18.9	19.9	16.8	17.3	17.3
3.29E-04	17.3	18.5	16.7	16.5	16.6	15.9	16.7	17
0.00E+00	14.8	15.1	16.2	15.9	16.4	17	16.4	17.1
