# Supplementary material for: The discriminatory power of the T cell receptor
Source: eLife. 2021 May 25;10:e67092. doi: 10.7554/eLife.67092 (PMC8219380; doi:10.7554/eLife.67092)
Supplement: Figure 4—source data 1. [file elife-67092-fig4-data1.zip › Figure 4 - 1G4 blasts and plate/200206 1G4 CD69 Pos +ICAM1.csv]

	9V	6V	3Y	6T	4D	4A	5Y	5F
150	95.8	94.9	93.3	86.3	87.6	80	75.5	77.4
50	95	92.2	89.6	83.5	84.6	75.9	54.6	71.7
16.7	92.4	90.1	87.9	80.8	81.6	62.5	45.6	59.5
5.56	90.5	86.5	83	78.8	76.8	48.9	38.6	46.5
1.85	88.6	82.9	81.3	72	71	42	39.4	40.1
0.617	85.3	81	77.1	62.8	58.2	39.2	38.1	38.9
0.123	79.4	72	62.8	40.8	41.8	37.1	36.6	36.8
0.0247	70.7	47.3	43	38	38.1	37.6	36.7	37.5
0.00494	44.2	36.8	34.7	36	35.9	37	37.7	37.1
0.000988	36	35.8	34.4	37.1	36.5	37.5	37	37.7
0.000198	33.7	35.6	36.6	35.9	36.5	36.9	37.7	37.5
0.00E+00	33.6	35.6	38.5	37.9	37.3	38	39.1	38.5
