# Supplementary material for: The discriminatory power of the T cell receptor
Source: eLife. 2021 May 25;10:e67092. doi: 10.7554/eLife.67092 (PMC8219380; doi:10.7554/eLife.67092)
Supplement: Figure 4—source data 1. [file elife-67092-fig4-data1.zip › Figure 4 - 1G4 blasts and plate/200206 1G4 CD69 Pos pMHC.csv]

	9V	6V	3Y	6T	4D	4A	5Y	5F
150	94.5	92.4	87.6	76	77.4	61.5	47.1	41.2
50	92.3	87.8	80	63.9	67.3	50.8	36.6	38.8
16.7	88.8	75.8	67.4	47.5	51.2	35.9	35.5	36.4
5.56	75.2	56.5	46.7	35.4	33.6	32.4	32.5	33.3
1.85	59.3	41.6	38.3	34.1	34.6	34.1	33.3	34
0.617	44.2	36	34.6	34	32.3	33.2	31.7	34.1
0.123	34.8	30.9	31.8	32.5	31.8	31.4	31.2	32.7
0.0247	30.5	33.9	34.3	32.8	32.9	34.2	32.4	33.7
0.00494	30.1	31.5	31.9	32.5	32.5	32.2	32	33.1
0.000988	30.5	31.2	31.5	31.6	31.8	32.9	32.4	33
0.000198	32	30.2	32.6	32.5	31.6	32.7	31.9	33.5
0.00E+00	30.4	33.3	33.2	33.3	33.6	33.4	32.9	33.7
