# Supplementary material for: The discriminatory power of the T cell receptor
Source: eLife. 2021 May 25;10:e67092. doi: 10.7554/eLife.67092 (PMC8219380; doi:10.7554/eLife.67092)
Supplement: Figure 4—source data 1. [file elife-67092-fig4-data1.zip › Figure 4 - 1G4 blasts and plate/181203 1G4 CD69 Pos pMHC.csv]

	9V	6V	3Y	6T	4D	4A	5Y	5F
250	73.1	72.3	65.7	56.1	58.7	34.5	30.5	19.5
83.3	73.7	73.3	67.1	57.2	57.2	32.2	26.3	19.5
27.8	72.8	70.5	59.5	44.5	45.7	21.2	20.5	18.3
9.26	59.6	53.4	35.8	22.9	21.8	17.8	17.8	18.2
3.09	41.2	28.2	19.6	17.4	17.4	17.5	17.7	17.6
1.03	26.9	18.6	16.9	16.7	16.9	17.2	17.4	18.2
0.206	16.4	16	16.7	16.3	16.8	16.8	17.7	17.9
0.0412	16	16.2	16	16.2	16.9	17.4	17.6	18.1
0.00823	15.6	15.5	16.4	16.7	16.9	16.8	18.2	17.9
0.00165	16.1	16	16.1	16.5	17.1	17.6	17.3	17.9
0.000329	16.7	16.5	16	16.9	17.9	17.2	17.6	17.6
0.00E+00	17.3	16.3	16.9	16.7	17.2	17.3	17.8	18.3
