# Supplementary material for: The discriminatory power of the T cell receptor
Source: eLife. 2021 May 25;10:e67092. doi: 10.7554/eLife.67092 (PMC8219380; doi:10.7554/eLife.67092)
Supplement: Figure 4—source data 1. [file elife-67092-fig4-data1.zip › Figure 4 - 1G4 blasts and plate/181022 1G4 CD69 Pos pMHC.csv]

	9V	6V	3Y	6T	4D	4A	5Y	5F
250	68.8	65.7	63.7	60.9	59.8	42.1	29	23.5
83.3	66.4	65.4	62	51	57.8	35.1	24.8	21.9
27.8	65.9	63.6	57.2	29.6	44.9	21.8	22.1	21.9
9.26	62.8	54	36.5	22.8	24.5	21.7	20.8	23.1
3.09	51	30.4	23.6	21.8	21.7	21.6	21.8	21.6
1.03	32.6	24.8	21.9	22.2	21.8	21.5	22.2	21.8
0.206	23.4	24.1	22.2	21.4	22.4	21.9	22.2	22.1
0.0412	22.4	21.9	21.8	21.6	21.8	21.5	22.1	21.8
0.00823	22	21.3	21.6	22	21.4	22.4	22.4	22
1.65E-03	23.2	22.6	21.4	22.4	21.8	22.2	22	21.5
3.29E-04	21.8	21.2	21.8	21.8	21.5	21.7	21.5	22.2
0.00E+00	21.7	23.2	21.6	21.9	21.9	22.2	21.9	22.1
