# Supplementary material for: The discriminatory power of the T cell receptor
Source: eLife. 2021 May 25;10:e67092. doi: 10.7554/eLife.67092 (PMC8219380; doi:10.7554/eLife.67092)
Supplement: Figure 4—source data 1. [file elife-67092-fig4-data1.zip › Figure 4 - 1G4 blasts and plate/181203 1G4 CD69 Pos +ICAM1.csv]

	9V	6V	3Y	6T	4D	4A	5Y	5F
27.8	65.7	70.2	69.3	73.5	66.6	44.4	48.6	36.6
9.26	54.7	62.9	67.6	61.2	54.9	29.7	41.2	29.9
3.09	66.1	63.1	71.1	67.1	63	30.8	37.4	24.3
1.03	53.3	63.7	60.5	58.8	48.5	24.5	28.3	21.6
0.206	56.4	66.4	50.5	42.6	31.2	21.1	22.2	20.6
0.0412	45	41.7	31.3	27.1	21.4	20.5	20.6	20.5
0.00823	30	28.2	21.3	21.2	19.6	20	19.8	20.6
0.00165	20.1	19.5	18.8	20.6	20.4	20.2	19.9	21.5
0.000329	17	19.1	18.4	20.1	19	19.9	20.5	20
0.00E+00	16.5	17.4	18.6	18.9	19.8	20.1	20.1	21.1
