# Supplementary material for: The discriminatory power of the T cell receptor
Source: eLife. 2021 May 25;10:e67092. doi: 10.7554/eLife.67092 (PMC8219380; doi:10.7554/eLife.67092)
Supplement: Figure 4—source data 1. [file elife-67092-fig4-data1.zip › Figure 4 - 1G4 blasts and plate/181120 1G4 CD69 Pos +ICAM1.csv]

	9V	6V	3Y	6T	4D	4A	5Y	5F
27.8	69.4	69	70.2	71.7	68.4	66.7	61.5	35.3
9.26	69.7	70.1	70.3	70.9	69.3	64.4	63.1	41.9
3.09	69.1	70.1	70.2	68.5	68.5	61	58.4	30.7
1.03	67.8	69	68.8	68	65.8	54	48.6	19.6
0.206	67.9	69.4	67.4	64.9	64.3	44	32.2	17.2
0.0412	66.7	61	56	49.3	56.7	21.6	18	16.5
0.00823	58.1	59	55.4	35.4	33.5	16.2	16.1	16.9
1.65E-03	33.5	34.1	29.7	18.9	18.3	15.5	16.3	16.7
3.29E-04	18.5	19.6	18.8	15.8	15.3	15.8	13.9	16.6
0.00E+00	13.8	14.5	15.3	15.5	15.6	15.6	16.6	16.6
