# Supplementary material for: The discriminatory power of the T cell receptor
Source: eLife. 2021 May 25;10:e67092. doi: 10.7554/eLife.67092 (PMC8219380; doi:10.7554/eLife.67092)
Supplement: Figure 4—source data 1. [file elife-67092-fig4-data1.zip › Figure 4 - 1G4 blasts and plate/181022 1G4 CD69 Pos +ICAM1.csv]

	9V	6V	3Y	6T	4D	4A	5Y	5F
27.8	72.4	72.9	73.3	72.3	72.9	55.5	54.4	48.8
9.26	72.2	73	72.4	67.7	68.2	40.9	46.9	40.4
3.09	72.4	71.7	71	61.7	58.1	33.7	37.6	34.1
1.03	71.8	69.9	67.5	54	50.7	31	32.9	28.8
0.206	68.4	65.7	59.1	43.2	41.1	27.1	27.7	27.6
0.0412	62.5	54.7	46.3	33.4	28.6	26	26.2	26.1
0.00823	50	39.6	30.2	29	24.9	25.5	26.5	26.1
1.65E-03	35.6	26.7	25.2	27.9	25	25.5	26.4	26
3.29E-04	25.9	23	24.3	28.1	24.4	24.5	24.9	26.7
0.00E+00	23.7	23.4	24.6	25.1	25.1	26	26.4	24.9
