# Supplementary material for: The discriminatory power of the T cell receptor
Source: eLife. 2021 May 25;10:e67092. doi: 10.7554/eLife.67092 (PMC8219380; doi:10.7554/eLife.67092)
Supplement: Figure 4—source data 1. [file elife-67092-fig4-data1.zip › Figure 4 - 1G4 blasts and plate/200206 1G4 CD69 Pos +CD58.csv]

	9V	6V	3Y	6T	4D	4A	5Y	5F
50	94.4	95.4	95	90.6	92.9	82.4	80.1	78.6
16.7	94.1	95.5	95.2	86.6	89	77.8	64.8	72.2
5.56	92.6	88.9	93.2	81.4	83.3	73.8	52.2	59.3
1.85	88.3	92	88.8	80.4	80.4	72.8	42.2	44.2
0.617	83.8	82.2	78.8	76.5	70.8	59.8	36.4	35.4
0.123	75.8	70.3	75.6	66.2	64.3	40.3	34	33.5
0.0247	65.1	61.2	60.5	43.8	44.8	34.5	33.8	34
0.00494	46.7	38.8	41.7	33.5	33.8	33.4	33.7	34.2
0.000988	33.9	33.8	33.7	34.5	31.9	32.3	33.6	33.4
0.000198	32.3	33.3	32.8	33.5	32.9	32.4	32.5	32.8
0.00E+00	32.4	34.6	34.2	34.3	34.5	35.7	34.1	36.7
