# Supplementary material for: The discriminatory power of the T cell receptor
Source: eLife. 2021 May 25;10:e67092. doi: 10.7554/eLife.67092 (PMC8219380; doi:10.7554/eLife.67092)
Supplement: Figure 4—figure supplement 1—source data 1. [file elife-67092-fig4-figsupp1-data1.zip]

Archive with 26 entries (25 files):
- Figure S7 - 1G4 blasts and U87/
- __MACOSX/._Figure S7 - 1G4 blasts and U87
- Figure S7 - 1G4 blasts and U87/200206 Tetramer gMFI pMHC.csv
- __MACOSX/Figure S7 - 1G4 blasts and U87/._200206 Tetramer gMFI pMHC.csv
- Figure S7 - 1G4 blasts and U87/200206 Tetramer gMFI +ICAM1.csv
- __MACOSX/Figure S7 - 1G4 blasts and U87/._200206 Tetramer gMFI +ICAM1.csv
- Figure S7 - 1G4 blasts and U87/181022 Tetramer gMFI +ICAM1.csv
- __MACOSX/Figure S7 - 1G4 blasts and U87/._181022 Tetramer gMFI +ICAM1.csv
- Figure S7 - 1G4 blasts and U87/181120 Tetramer gMFI pMHC.csv
- __MACOSX/Figure S7 - 1G4 blasts and U87/._181120 Tetramer gMFI pMHC.csv
- Figure S7 - 1G4 blasts and U87/181203 Tetramer gMFI +ICAM1.csv
- __MACOSX/Figure S7 - 1G4 blasts and U87/._181203 Tetramer gMFI +ICAM1.csv
- Figure S7 - 1G4 blasts and U87/200206 Tetramer gMFI +CD58.csv
- __MACOSX/Figure S7 - 1G4 blasts and U87/._200206 Tetramer gMFI +CD58.csv
- Figure S7 - 1G4 blasts and U87/181022 Tetramer gMFI pMHC.csv
- __MACOSX/Figure S7 - 1G4 blasts and U87/._181022 Tetramer gMFI pMHC.csv
- Figure S7 - 1G4 blasts and U87/181022 Tetramer gMFI +CD58.csv
- __MACOSX/Figure S7 - 1G4 blasts and U87/._181022 Tetramer gMFI +CD58.csv
- Figure S7 - 1G4 blasts and U87/181203 Tetramer gMFI pMHC.csv
- __MACOSX/Figure S7 - 1G4 blasts and U87/._181203 Tetramer gMFI pMHC.csv
- Figure S7 - 1G4 blasts and U87/181203 Tetramer gMFI +CD58.csv
- __MACOSX/Figure S7 - 1G4 blasts and U87/._181203 Tetramer gMFI +CD58.csv
- Figure S7 - 1G4 blasts and U87/181120 Tetramer gMFI +CD58.csv
- __MACOSX/Figure S7 - 1G4 blasts and U87/._181120 Tetramer gMFI +CD58.csv
- Figure S7 - 1G4 blasts and U87/181120 Tetramer gMFI +ICAM1.csv
- __MACOSX/Figure S7 - 1G4 blasts and U87/._181120 Tetramer gMFI +ICAM1.csv
