# Supplementary material for: The discriminatory power of the T cell receptor
Source: eLife. 2021 May 25;10:e67092. doi: 10.7554/eLife.67092 (PMC8219380; doi:10.7554/eLife.67092)
Supplement: Figure 6—source data 1. — Each row is associated with an experimental ID that is linked to detailed information on how the data was extracted (see Methods & Appendix text) and to potency plots (Figure 6–figure supplement 1). [file elife-67092-fig6-data1.csv]

ID	Family	Receptor	Output	Ref Affinity measurement	Ref Potency measurement	Power	Std Error	R squared	P value	signf.	n
1	Cytokine Receptor	IL-2R beta	CD25 – pSTAT5 (NK cells)	Levin 2012	Levin 2012	0.546	0.031	0.9935	0.0032	sig	4
2	Cytokine Receptor	IL-2R beta	CD25 – %pSTAT5 (T cells)	Levin 2012	Levin 2012	0.743	0.047	0.9922	0.0039	sig	4
3	Cytokine Receptor	IL-13Rα1	pSTAT6	Moraga 2015	Moraga 2015	0.471	0.065	0.8018	<0.0001	sig	9
4	Cytokine Receptor	IL-13Rα2	Proliferation	Moraga 2015	Moraga 2015	0.394	0.243	0.2735	0.1485	ns	9
5	Cytokine Receptor	IL-13Rα2	CD86	Moraga 2015	Moraga 2015	0.442	0.085	0.8999	0.0139	sig
6	Cytokine Receptor	IL-13Rα1	CD205	Moraga 2015	Moraga 2015	0.421	0.048	0.9624	0.0031	sig	9
7	Cytokine Receptor	IFNAR1/IFNAR2	antiviral	Thomas C. 2011	Thomas C. 2011	0.7137	0.1125	0.7854	<0.0001	sig	13
8	Cytokine Receptor	IFNAR1/IFNAR2	antiproliferation	Thomas C. 2011	Thomas C. 2011	1.329	0.1068	0.9336	<0.0001	sig	13
9	Cytokine Receptor	IFN-gammaR1-IL-10Rbeta	pSTAT1	Mendoza 2017	Mendoza 2017	0.0242	0.0459	0.02985	0.6115	ns	11
10	Cytokine Receptor	IFN-gammaR1-IL-10Rbeta	antiviral	Mendoza 2017	Mendoza 2017	0.0341	0.0628	0.0318	0.5999	ns	11
11	Cytokine Receptor	IFN-gammaR1-IL-10Rbeta	antiproliferation	Mendoza 2017	Mendoza 2017	0.4963	0.1364	0.5954	0.0054	sig	11
12	Cytokine Receptor	gp130 (and IL6R alpha)	pSTAT1	Martinez-Fabregas 2019	Martinez-Fabregas 2019	0.5438	0.2363	0.8411	0.261	ns	3
13	Cytokine Receptor	gp130 (and IL6R alpha)	pSTAT3	Martinez-Fabregas 2019	Martinez-Fabregas 2019	0.5194	0.316	0.5746	0.242	ns	4
14	RTK	EGFR	growth rate	Reddy 1996	Reddy 1996	0.552	0.101	0.9677	0.1151	ns	3
15	RTK	c-Kit	pERK	Ho 2017	Ho 2017	0.834	0.141	0.9456	0.0276	sig	4
16	RTK	c-Kit	pAKT	Ho 2017	Ho 2017	0.882	0.135	0.9555	0.0225	sig	4
17	GPCR	A2A receptor	whole cell	Guo 2012	Guo 2012	0.289	0.201	0.2062	0.1874	ns	10
18	GPCR	A2A receptor	cAMP	Guo 2012	Guo 2012	0.706	0.291	0.4239	0.0414	sig	10
19	GPCR	M3 muscarinic receptor	Calcium	Sykes 2009	Sykes 2009	0.7717	0.5336	0.2949	0.2077	ns	7
20	GPCR	M3 muscarinic receptor	GTPyS Binding	Sykes 2009	Sykes 2009	0.5478	0.1809	0.6471	0.0292	sig	7
21	GPCR	CXCR4	Voltage	Guyon 2013	Guyon 2013	0.5686	0.4035	0.3983	0.2536	ns	5
22	GPCR	CXCR3	Calcium mobilization	Heise 2005	Heise 2005	0.7346	0.0333	0.998	0.0288	sig	3
23	GPCR	CXCR3	GTP gamma S Binding	Heise 2005	Heise 2005	1.056	0.0039	1	0.0024	sig	3
24	GPCR	CXCR3	Migrated Cells	Heise 2005	Heise 2005	0.5609	Perfect line	1		ns	2
25	CAR	C6.5 (scFc against ErbB2)	INF gamma (Plate)	Chmielewski 2004	Chmielewski 2004	0.5249	0.0275	0.9919	0.0003	sig	5
26	CAR	ErB2	CD107	Liu 2015	Liu 2015	1.058	0.1385	0.9669	0.0167	sig	4
27	CAR	ErB2	Proliferation	Liu 2015	Liu 2015	0.6409	0.1762	0.8686	0.068	ns	4
28	CAR	DNA-CAR	pERK	Taylor 2017	Taylor 2017	1.2223	0.1728	0.9616	0.0194	sig	4
29	BCR	D1.3	IL2	Batista 1998	Batista 1998	1.383	0.177	0.9386	0.0014	sig	6
30	BCR	HyHEL10	IL2	Batista 1998	Batista 1998	1.266	0.119	0.9826	0.0088	sig	4
